# Supplementary material for: Open-MAC: A low-cost open-source motorized commutator for electro- and opto-physiological recordings in freely moving rodents
Source: HardwareX. 2023 May 16;14:e00429. doi: 10.1016/j.ohx.2023.e00429 (PMC10209885; doi:10.1016/j.ohx.2023.e00429)
Supplement: Supplementary data 10 [file mmc10.zip]

Archive with 1 entries (1 files):
- Supplementary File 2 - sketch_torque_commutator.ino
