# Supplementary material for: Open-MAC: A low-cost open-source motorized commutator for electro- and opto-physiological recordings in freely moving rodents
Source: HardwareX. 2023 May 16;14:e00429. doi: 10.1016/j.ohx.2023.e00429 (PMC10209885; doi:10.1016/j.ohx.2023.e00429)
Supplement: Supplementary data 10 [file mmc10.zip › Supplementary File 2 - sketch_torque_commutator.ino]

//this is sketch file for torque mode operation of Open-MAC commutator 
// all the varibles can be used as it is or can modified as per the user requirments
//stepper motor connection pins
int dirPin  = A7;  // Direction
int stepPin = A8; // Step
int EnPin   = A9; // Enable

// Hall sensor connection pins
#define HALL_SENSOR_A      A1
#define HALL_SENSOR_B      A2
int sensorReading_delay   = 0;
int step_delay_dur = 300;
int stepsPerRevolution = 50;

void setup() {
 //Defining states of pins
  pinMode(EnPin,OUTPUT);
  pinMode(dirPin, OUTPUT);
  pinMode(stepPin, OUTPUT);  
  pinMode(HALL_SENSOR_A, INPUT);
  pinMode(HALL_SENSOR_B, INPUT);
// Interrupt function for quicker response to sensor inputs
  attachInterrupt(digitalPinToInterrupt(HALL_SENSOR_A), move_backward, LOW);  
  attachInterrupt(digitalPinToInterrupt(HALL_SENSOR_B), move_forward, LOW);    
}
void move_forward(){ 
  digitalWrite(dirPin, LOW); 
  // Spin the stepper motor 1 revolution quickly:
  for (int i = 0; i < stepsPerRevolution; i++) {
    // These four lines result in 1 step:
    digitalWrite(stepPin, HIGH);
    delayMicroseconds(step_delay_dur);
    digitalWrite(stepPin, LOW);
    delayMicroseconds(step_delay_dur);    
  }   
}
void move_backward(){   
  digitalWrite(dirPin, HIGH);
  // Spin the stepper motor 1 revolution quickly:
  for (int i = 0; i < stepsPerRevolution; i++) {
    // These four lines result in 1 step:
    digitalWrite(stepPin, HIGH);    
    delayMicroseconds(step_delay_dur);
    digitalWrite(stepPin, LOW);
    delayMicroseconds(step_delay_dur);
  }    
}  
void loop() { 
  delayMicroseconds(sensorReading_delay);  
 }
