# Supplementary material for: Open-MAC: A low-cost open-source motorized commutator for electro- and opto-physiological recordings in freely moving rodents
Source: HardwareX. 2023 May 16;14:e00429. doi: 10.1016/j.ohx.2023.e00429 (PMC10209885; doi:10.1016/j.ohx.2023.e00429)
Supplement: Supplementary data 11 [file mmc11.xlsx]

## Sheet: BOM
Designator	Component	Number	Cost per unit (EUR)	Total cost (EUR)	Manufacturer Number	Source of material	Material type
Top PCB	Top PCB	1	1	1	na	JLC PCB or PCB way	printed circuit board
Bottom PCB	Bottom PCB	1	1	1	na	JLC PCB or PCB way	printed circuit board
Bottom PCB	Hall Sensor	2	0.3	0.6	na	https://www.amazon.de/gp/product/B07ZDJSZSG/ref=ppx_yo_dt_b_asin_title_o04_s00?ie=UTF8&psc=1	IC
Top PCB, Bottom PCB	slide switch	2	0.42	0.84	1825232-1	https://www.mouser.de/ProductDetail/TE-Connectivity-PB/1825232-1?qs=kTKVN3NWb5FosGxaNC1%252BtA%3D%3D	Plastic, Metal
Top PCB	Linear voltage drop out regulator (LDO)	1	0.61	0.61	MC7805BDTRKG	https://www.mouser.de/ProductDetail/onsemi/MC7805BDTRKG?qs=%252B9%2Fcbd0IE0RVSCV5SBH6%2FA%3D%3D	IC
Top PCB	Capacitors	2	0.15	0.3	C0603C220K3RACAUTO	https://www.mouser.de/ProductDetail/KEMET/C0603C220K3RACAUTO?qs=sGAEpiMZZMukHu%252BjC5l7YW9fEX3EuDU1exsBbz2Oew4%3D	ceramic capacitor
Top PCB	Microcontroller (XIAO or XIAO ESP32C3)	1	4.99	4.99	XIAO ESP32C3	https://www.seeedstudio.com/Seeed-XIAO-ESP32C3-p-5431.html?queryID=6e73cef38a7353cfe8c2306802d80fb5&objectID=5431&indexName=bazaar_retailer_products	IC
Top PCB	DC Power jack barrel	1	1.02	1.02	694106301002	https://www.mouser.de/ProductDetail/Wurth-Elektronik/694106301002?qs=a9WhcLg8qCwOEkcI62k5mA%3D%3D	Plastic, Metal
Top PCB	Jumper	1	0.7	0.7	-	https://www.amazon.de/-/en/Black-Standard-Short-Circuit-Jumper/dp/B00R1LEP6G/ref=sr_1_7?crid=3H1GHKHRX9X2V&keywords=br%C3%BCckennadel&qid=1666649663&qu=eyJxc2MiOiItMC4wMCIsInFzYSI6IjAuMDAiLCJxc3AiOiIwLjAwIn0%3D&sprefix=jumper+pin%2Caps%2C135&sr=8-7	Plastic, Metal
Top PCB	Stepper driver	1	10	10	TMC2208 or TMC2209	https://www.amazon.de/-/en/dp/B0893DPSJL/ref=twister_B09V7H96P6?th=1	IC, PCB
Top PCB	Connector 7P and 8P	4	2.99	11.99	-	https://www.amazon.de/-/en/Female-Straight-Connector-Arduino-Prototype/dp/B093LBN495/ref=sr_1_8?crid=2HE2RN7PIOIUQ&keywords=weibliche+stiftleiste+7-polig&qid=1666097108&qu=eyJxc2MiOiIyLjMxIiwicXNhIjoiMC4wMCIsInFzcCI6IjAuMDAifQ%3D%3D&s=ce-de&sprefix=female+pin+header+socket+7+pins%2Celectronics%2C91&sr=1-8	plastic, metal
Top PCB, Bottom PCB	Resistors	2	0.44	0.88	MBA02040C1002FC100	https://www.mouser.de/ProductDetail/Vishay-Beyschlag/MBA02040C1002FC100?qs=nlQjf3QnJCoHnMMMaOw%2FFA%3D%3D	metal film resistor
Top PCB, Bottom PCB	2P Terminal Block Connector	25	0.3	7.5	-	https://www.amazon.de/gp/product/B08HWP26RB/ref=ppx_yo_dt_b_asin_image_o00_s00?ie=UTF8&psc=1	plastic, metal
Center case A	Stepper motor	1	22	22	NEMA-7	https://www.amazon.de/gp/product/B07SPK6BT4/ref=ppx_yo_dt_b_asin_title_o07_s00?ie=UTF8&psc=1	metal, semiconductor
Magnet holder	Magnet (cylinder 3x4mm)**	2	0.16	0.32	-	https://www.kjmagnetics.com/proddetail.asp?prod=D22	Neodynium
Center case A	Ball Bearing (7x42x30)	1	2.6	2.6	6806-2RS	https://www.amazon.de/-/en/sourcing-6806-2RS-Groove-Bearing-Double/dp/B082PYHLC2/ref=sr_1_1?crid=15H3S52WLF4B7&keywords=30%2Bmm%2Binnendurchmesser%2B42%2Bmm%2Bau%C3%9Fendurchmesser%2B7%2Bmm&qid=1666098666&qu=eyJxc2MiOiIxLjkzIiwicXNhIjoiMC4wMCIsInFzcCI6IjAuMDAifQ%3D%3D&s=industrial&sprefix=30%2Bmm%2Binner%2Bdiameter%2B42%2Bmm%2Bouter%2Bdiameter%2B7%2Bmm%2Cindustrial%2C120&sr=1-1&th=1	steel
Bottm case B	Ball Bearing ( 3 x 10 x 4 mm)	1	0.9	0.9	623-2RS	https://www.amazon.de/gp/product/B07CWLGNJ5/ref=ppx_yo_dt_b_asin_title_o06_s00?ie=UTF8&psc=1	steel
-	M2.5x5.7mm threaded inserts	20	0.12	2.4	-	https://www.amazon.de/-/en/ruthex-M2-5-Threaded-Insert-Ultrasonic/dp/B088QJDPKK/ref=sr_1_6?crid=36CLGPLLJ2GQS&keywords=M2%2C5+x+4+mm+Gewindeeins%C3%A4tze&qid=1666099796&qu=eyJxc2MiOiIxLjUwIiwicXNhIjoiMC4wMCIsInFzcCI6IjAuMDAifQ%3D%3D&sprefix=m2.5x4mm+threaded+inserts%2Caps%2C256&sr=8-6	steel
-	M2.5x25mm Screws	10	0.24	2.4	-	https://www.amazon.de/-/en/sourcingmap%C2%AE-Phillips-Countersunk-Screws-Silver/dp/B01D4R5HWQ/ref=sr_1_4?keywords=M2%2C5x25+mm+schrauben&qid=1666099845&qu=eyJxc2MiOiIxLjQ3IiwicXNhIjoiMC4wMCIsInFzcCI6IjAuMDAifQ%3D%3D&sr=8-4	steel
-	M2.5x8mm Screws	20	0.18	3.6	-	https://www.amazon.de/-/en/sourcingmap-Button-Hexagon-Socket-Screw/dp/B01D4VH1YO/ref=sr_1_6?crid=3MD1LE0BY8UTJ&keywords=m2%2C5x8&qid=1666099695&qu=eyJxc2MiOiIzLjA3IiwicXNhIjoiMi4yNCIsInFzcCI6IjIuMjgifQ%3D%3D&sprefix=m2.5x8%2Caps%2C138&sr=8-6	steel
-	M3x4mm threaded inserts	4	0.09	0.36	-	https://www.amazon.de/-/en/ruthex-Threaded-Insert-RX-M3x5-7-Ultrasonic/dp/B08BCRZZS3/ref=sr_1_9?crid=3BTDZEZ74AKK7&keywords=m3%2C5x4+mm+gewindeeins%C3%A4tze&qid=1666098972&qu=eyJxc2MiOiIxLjM5IiwicXNhIjoiMC4wMCIsInFzcCI6IjAuMDAifQ%3D%3D&sprefix=m3.5x4+mm+gewindeeins%C3%A4tze%2Caps%2C106&sr=8-9	brass
-	M3x6mm screws	3	0.07	0.21	-	https://www.amazon.de/-/en/countersunk-screws-hexagon-socket-pieces/dp/B07YZGR7ZC/ref=sr_1_5?crid=3HDMCAFJF506I&keywords=m3x40%2Bschraube&qid=1666099200&qu=eyJxc2MiOiIwLjAwIiwicXNhIjoiMC4wMCIsInFzcCI6IjAuMDAifQ%3D%3D&sprefix=m3x40%2Bscrew%2Caps%2C175&sr=8-5&th=1	steel
-	M3x40mm screws	1	0.175	0.175	-	https://www.amazon.de/-/en/countersunk-screws-hexagon-socket-pieces/dp/B07YZM98J3/ref=sr_1_5?crid=3HDMCAFJF506I&keywords=m3x40+schraube&qid=1666099200&qu=eyJxc2MiOiIwLjAwIiwicXNhIjoiMC4wMCIsInFzcCI6IjAuMDAifQ%3D%3D&sprefix=m3x40+screw%2Caps%2C175&sr=8-5	steel
3D printed parts	3D printed parts	1	-	60	-	-
Sum total of costs for any commutator type				136.395
Parts that are ordered in dependence on the specific commutator type to be built
Top PCB, Bottom PCB	SMA Connector (Miniscope)*	0 / 2	7.13	14.26	73251-2209	https://www.mouser.de/ProductDetail/Molex/73251-2209?qs=vxeUf0TWHS1jQq9gJekxHg%3D%3D	gold-plated metal
Top PCB, Bottom PCB	Omnetics Horizontal SMT PZN-12-AA*	0 / 2 / 4	42.39	84.78	A79623-001	https://www.omnetics.com/products/neuro-connectors/nano-strip-polarized	composite
slip-ring	slip-ring for 12-channel SPI*	0 / 1	20	20	M220A-18 / M125-18	https://www.senring.com/capsule-slip-ring/m220.html	plastic, conductive material
slip-ring	slip-ring for 24-channel SPI*	0 / 1	75	75	M220A-36	https://www.senring.com/capsule-slip-ring/m220.html	plastic, conductive material
slip-ring	slip-ring for high-speed RF-line*	0 / 1	85	85	O022-12 / O022-08	https://www.senring.com/hd-sdi-1080p-slip-ring/o022-12.html	plastic, conductive material
slip-ring	slip-ringfor 12-channel SPI & RF-line*	0 / 1	145	145	O032-24	https://www.senring.com/hd-sdi-1080p-slip-ring/o032-24.html	plastic, conductive material
slip-ring	slip-ring for 12-channel SPI & through-hole*	0 / 1	130	130	H1532-24S	https://www.senring.com/through-hole-slip-ring/small-hole/h1532.html	plastic, conductive material
Sum total of costs for specific commutator type
Electrophysiology 12-channel SPI (32 recording channels)				241.175
Electrophysiology 24-channel SPI (64 recording channels)				380.955
Miniscope only				235.655
Electrophysiology 12-channel SPI (32 recording channels) and Miniscope				380.435
Electrophysiology 12-channel SPI (32 recording channels) and Optogenetics				351.175
* Distinct numbers are stated for these items because their usage depends on the type of commutator that is built. At the bottom of the table, all 5 types that can be built with the unmodified design files provided here and on https://zenodo.org/record/7253652 are listed and their costs are stated.
** Alternative source at a price of 0.30 €/unit: https://www.amazon.de/-/en/10-Mini-Neodymium-Magnets-Ultra-Strong-Original/dp/B01JEK4A4I/ref=sr_1_4?crid=1889K3T57D5VC&keywords=magnet+3x4+mm&qid=1666097636&qu=eyJxc2MiOiIwLjAwIiwicXNhIjoiMC4wMCIsInFzcCI6IjAuMDAifQ%3D%3D&sprefix=magnets+3x4mm%2Caps%2C91&sr=8-4
